# Supplementary material for: A Picea crassifolia Tree-Ring Width-Based Temperature Reconstruction for the Mt. Dongda Region, Northwest China, and Its Relationship to Large-Scale Climate Forcing
Source: PLoS One. 2016 Aug 10;11(8):e0160963. doi: 10.1371/journal.pone.0160963 (PMC4979898; doi:10.1371/journal.pone.0160963)
Supplement: S1 Text — The data includes the reconstructed May–October mean temperature series. (TXT) [file pone.0160963.s001.txt]

Temperature reconstruction for the Mt. Dongda region, Northwest China
age_AD: age
Temp-MO-reconstrution: May-October mean temperature reconstruction for the Mt. Dongda region
age_AD Temp-MO-reconstrution (��)
1831	15.030
1832	15.628
1833	14.447
1834	14.911
1835	14.615
1836	15.042
1837	14.804
1838	14.710
1839	15.140
1840	14.738
1841	14.960
1842	14.866
1843	15.058
1844	16.047
1845	14.570
1846	15.075
1847	14.771
1848	15.407
1849	15.021
1850	14.923
1851	15.280
1852	15.304
1853	15.706
1854	13.717
1855	13.812
1856	13.590
1857	14.086
1858	14.997
1859	14.792
1860	15.017
1861	14.378
1862	14.583
1863	14.550
1864	14.447
1865	14.681
1866	14.484
1867	15.140
1868	15.001
1869	14.763
1870	15.587
1871	15.604
1872	15.595
1873	15.321
1874	15.337
1875	15.788
1876	15.973
1877	15.563
1878	14.857
1879	15.107
1880	14.587
1881	14.849
1882	15.124
1883	14.427
1884	14.127
1885	13.717
1886	13.590
1887	14.501
1888	15.226
1889	15.743
1890	15.386
1891	15.710
1892	16.530
1893	16.354
1894	14.960
1895	14.312
1896	15.021
1897	14.337
1898	14.599
1899	15.833
1900	15.776
1901	15.091
1902	15.333
1903	15.485
1904	15.899
1905	15.919
1906	15.739
1907	15.887
1908	15.440
1909	15.969
1910	15.649
1911	15.399
1912	14.615
1913	15.591
1914	15.325
1915	15.513
1916	15.136
1917	14.997
1918	14.263
1919	14.738
1920	15.206
1921	15.103
1922	15.087
1923	15.075
1924	16.444
1925	14.304
1926	14.193
1927	14.542
1928	13.742
1929	14.283
1930	14.287
1931	14.796
1932	15.030
1933	15.710
1934	14.960
1935	15.665
1936	16.506
1937	15.349
1938	15.522
1939	15.796
1940	15.768
1941	16.227
1942	15.960
1943	16.165
1944	16.145
1945	16.252
1946	16.756
1947	15.850
1948	15.866
1949	15.731
1950	15.399
1951	15.538
1952	15.682
1953	15.587
1954	15.932
1955	16.555
1956	16.202
1957	15.288
1958	15.661
1959	16.063
1960	16.059
1961	16.506
1962	15.460
1963	16.424
1964	16.329
1965	16.670
1966	16.358
1967	16.329
1968	16.071
1969	16.740
1970	17.580
1971	16.596
1972	16.047
1973	16.489
1974	16.530
1975	17.162
1976	16.071
1977	16.940
1978	16.641
1979	16.625
1980	18.367
1981	15.780
1982	15.923
1983	16.391
1984	16.276
1985	16.727
1986	15.751
1987	15.821
1988	16.038
1989	15.837
1990	16.096
1991	17.047
1992	16.178
1993	16.686
1994	16.633
1995	16.461
1996	17.158
1997	17.022
1998	16.916
1999	17.613
2000	17.937
2001	17.010
2002	16.658
2003	16.686
2004	17.474
2005	17.351
2006	17.724
2007	17.830
2008	18.023
2009	18.413
2010	19.060
2011	17.141
